# Supplementary material for: Genome-wide identification and expression analysis of the CesA/Csls gene family in Eucalyptus Grandis
Source: Front Plant Sci. 2025 Oct 13;16:1624134. doi: 10.3389/fpls.2025.1624134 (PMC12554747; doi:10.3389/fpls.2025.1624134)
Supplement: Supplementary file 3 [file Table1.xlsx]

## Sheet: Sheet1
EgCesA1a	286	301	ABRE
EgCesA1a	1470	1486	ABRE
EgCesA1a	1471	1486	ABRE
EgCesA1b	757	772	ABRE
EgCesA1b	770	785	ABRE
EgCesA1c	1159	1174	ABRE
EgCesA1c	1308	1323	ABRE
EgCesA1c	1357	1372	ABRE
EgCesA1d	136	151	ABRE
EgCesA1d	369	384	ABRE
EgCesA1d	723	742	ABRE
EgCesA1d	725	741	ABRE
EgCesA1d	726	741	ABRE
EgCesA1d	1313	1328	ABRE
EgCesA1d	1531	1546	ABRE
EgCesA1e	547	564	ABRE
EgCesA1e	1316	1331	ABRE
EgCesA1e	1532	1547	ABRE
EgCesA3a	455	474	ABRE
EgCesA3a	458	473	ABRE
EgCesA3a	1281	1296	ABRE
EgCesA3c	1078	1093	ABRE
EgCesA3c	1914	1930	ABRE
EgCesA3c	1915	1930	ABRE
EgCesA4	320	339	ABRE
EgCesA4	322	338	ABRE
EgCesA4	323	338	ABRE
EgCesA6a	1301	1316	ABRE
EgCesA6b	270	285	ABRE
EgCesA6b	874	889	ABRE
EgCesA6b	1179	1194	ABRE
EgCesA6b	1848	1867	ABRE
EgCesA6c	1302	1317	ABRE
EgCesA6d	102	117	ABRE
EgCesA6d	149	164	ABRE
EgCesA6d	634	649	ABRE
EgCesA6d	1590	1609	ABRE
EgCesA6d	1592	1608	ABRE
EgCesA6d	1593	1608	ABRE
EgCesA6e	131	150	ABRE
EgCesA6e	133	148	ABRE
EgCesA6e	949	964	ABRE
EgCesA6e	1252	1268	ABRE
EgCesA6e	1253	1268	ABRE
EgCesA6e	1281	1298	ABRE
EgCesA6f	309	324	ABRE
EgCesA6f	1549	1565	ABRE
EgCesA6f	1550	1565	ABRE
EgCesA6f	1578	1595	ABRE
EgCesA6g	435	450	ABRE
EgCesA6i	760	777	ABRE
EgCesA7	198	213	ABRE
EgCesA7	238	253	ABRE
EgCesA7	1209	1224	ABRE
EgCesA7	1411	1426	ABRE
EgCesA8	231	246	ABRE
EgCslA2	1156	1171	ABRE
EgCslA9a	396	411	ABRE
EgCslA9a	1578	1593	ABRE
EgCslA9b	373	388	ABRE
EgCslA9b	443	458	ABRE
EgCslB1	478	493	ABRE
EgCslB1	587	606	ABRE
EgCslB1	1515	1530	ABRE
EgCslB1	1578	1597	ABRE
EgCslB1	1581	1596	ABRE
EgCslB1	1899	1914	ABRE
EgCslB1	1991	2006	ABRE
EgCslB2	479	495	ABRE
EgCslB2	480	495	ABRE
EgCslB2	638	653	ABRE
EgCslB2	1279	1298	ABRE
EgCslB2	1281	1297	ABRE
EgCslB2	1282	1297	ABRE
EgCslB2	1529	1544	ABRE
EgCslB3	221	236	ABRE
EgCslB3	658	674	ABRE
EgCslB3	659	674	ABRE
EgCslB3	830	845	ABRE
EgCslB3	1410	1425	ABRE
EgCslB4	1432	1447	ABRE
EgCslC12a	494	509	ABRE
EgCslC12a	502	521	ABRE
EgCslC12a	1309	1324	ABRE
EgCslC6	53	69	ABRE
EgCslC6	54	69	ABRE
EgCslC6	1320	1335	ABRE
EgCslD1	316	331	ABRE
EgCslD2	140	155	ABRE
EgCslD4	416	431	ABRE
EgCslD4	1690	1705	ABRE
EgCslD4	1723	1738	ABRE
EgCslD6a	1282	1301	ABRE
EgCslD6a	1696	1711	ABRE
EgCslD6b	367	386	ABRE
EgCslE1a	130	145	ABRE
EgCslE1a	1152	1167	ABRE
EgCslE1a	1629	1644	ABRE
EgCslE1b	549	565	ABRE
EgCslE1b	550	565	ABRE
EgCslE1b	696	711	ABRE
EgCslE1b	755	771	ABRE
EgCslE1b	756	771	ABRE
EgCslE1e	304	319	ABRE
EgCslE1e	1555	1570	ABRE
EgCslE1g	1703	1718	ABRE
EgCslE1h	724	740	ABRE
EgCslE1h	725	740	ABRE
EgCslE1h	761	780	ABRE
EgCslE1h	763	779	ABRE
EgCslE1h	764	779	ABRE
EgCslE1h	785	801	ABRE
EgCslE1h	786	801	ABRE
EgCslE1h	839	858	ABRE
EgCslE1h	841	857	ABRE
EgCslE1h	842	857	ABRE
EgCslE1h	879	895	ABRE
EgCslE1h	880	895	ABRE
EgCslE1h	932	951	ABRE
EgCslE1h	934	950	ABRE
EgCslE1h	935	950	ABRE
EgCslE1h	962	978	ABRE
EgCslE1h	963	978	ABRE
EgCslE1h	1018	1034	ABRE
EgCslE1h	1019	1034	ABRE
EgCslE1h	1347	1363	ABRE
EgCslE1h	1348	1363	ABRE
EgCslE1i	629	644	ABRE
EgCslE1i	1379	1394	ABRE
EgCslE1k	754	770	ABRE
EgCslE1k	755	770	ABRE
EgCslE1k	791	810	ABRE
EgCslE1k	793	809	ABRE
EgCslE1k	794	809	ABRE
EgCslE1k	815	831	ABRE
EgCslE1k	816	831	ABRE
EgCslE1k	869	888	ABRE
EgCslE1k	871	887	ABRE
EgCslE1k	872	887	ABRE
EgCslE1k	909	925	ABRE
EgCslE1k	910	925	ABRE
EgCslE1k	962	981	ABRE
EgCslE1k	992	1008	ABRE
EgCslE1k	993	1008	ABRE
EgCslE1k	1048	1064	ABRE
EgCslE1k	1049	1064	ABRE
EgCslE1k	1348	1364	ABRE
EgCslE1k	1349	1364	ABRE
EgCslG1	366	381	ABRE
EgCslG1	797	812	ABRE
EgCslG1	870	885	ABRE
EgCslG1	1728	1743	ABRE
EgCslG10	198	213	ABRE
EgCslG10	910	925	ABRE
EgCslG10	1165	1182	ABRE
EgCslG10	1331	1346	ABRE
EgCslG10	1351	1366	ABRE
EgCslG10	1628	1643	ABRE
EgCslG10	1648	1663	ABRE
EgCslG12	1685	1700	ABRE
EgCslG3	326	342	ABRE
EgCslG3	327	342	ABRE
EgCslG3	890	907	ABRE
EgCslG3	1294	1309	ABRE
EgCslG3	1345	1360	ABRE
EgCslG4	1725	1744	ABRE
EgCslG4	1727	1742	ABRE
EgCslG4	1771	1786	ABRE
EgCslG5	386	401	ABRE
EgCslG5	1202	1217	ABRE
EgCslG6	940	955	ABRE
EgCslG7	1843	1862	ABRE
EgCslG7	1845	1861	ABRE
EgCslG7	1846	1861	ABRE
EgCslG8	244	259	ABRE
EgCslG9	1502	1517	ABRE
EgCesA10	953	971	AE-box
EgCesA10	1695	1713	AE-box
EgCesA3a	1582	1600	AE-box
EgCesA6a	754	772	AE-box
EgCesA6c	755	773	AE-box
EgCesA6e	1651	1669	AE-box
EgCesA8	520	538	AE-box
EgCesA8	946	964	AE-box
EgCslA9b	203	221	AE-box
EgCslB1	879	897	AE-box
EgCslB1	1675	1693	AE-box
EgCslC4c	192	210	AE-box
EgCslD1	1229	1247	AE-box
EgCslD2	1235	1253	AE-box
EgCslD6a	850	868	AE-box
EgCslG2	634	652	AE-box
EgCslG9	1275	1293	AE-box
EgCesA1a	1230	1246	ARE
EgCesA1b	744	760	ARE
EgCesA1b	762	778	ARE
EgCesA1d	1862	1878	ARE
EgCesA1e	1862	1878	ARE
EgCesA3a	435	451	ARE
EgCesA3a	814	830	ARE
EgCesA3a	964	980	ARE
EgCesA3a	1068	1084	ARE
EgCesA3a	1575	1591	ARE
EgCesA3b	213	229	ARE
EgCesA3c	542	558	ARE
EgCesA4	377	393	ARE
EgCesA6b	95	111	ARE
EgCesA6b	311	327	ARE
EgCesA6b	422	438	ARE
EgCesA6b	1020	1036	ARE
EgCesA6b	1309	1325	ARE
EgCesA6d	381	397	ARE
EgCesA6e	692	708	ARE
EgCesA6e	1365	1381	ARE
EgCesA6e	1787	1803	ARE
EgCesA6f	947	963	ARE
EgCesA6f	1672	1688	ARE
EgCesA6f	1806	1822	ARE
EgCesA6g	649	665	ARE
EgCesA6g	1003	1019	ARE
EgCesA6g	1663	1679	ARE
EgCesA6h	845	861	ARE
EgCesA6h	1199	1215	ARE
EgCesA6h	1859	1875	ARE
EgCesA6i	841	857	ARE
EgCesA8	1618	1634	ARE
EgCslA9a	1282	1298	ARE
EgCslB1	1271	1287	ARE
EgCslB1	1776	1792	ARE
EgCslB4	1664	1680	ARE
EgCslC12a	372	388	ARE
EgCslC12a	574	590	ARE
EgCslC12a	1775	1791	ARE
EgCslC4c	784	800	ARE
EgCslC6	410	426	ARE
EgCslD1	716	732	ARE
EgCslD1	1269	1285	ARE
EgCslD1	1402	1418	ARE
EgCslD2	566	582	ARE
EgCslD4	1994	2010	ARE
EgCslD6a	106	122	ARE
EgCslD6a	1262	1278	ARE
EgCslD6a	1862	1878	ARE
EgCslD6b	187	203	ARE
EgCslE1a	703	719	ARE
EgCslE1e	310	326	ARE
EgCslE1f	417	433	ARE
EgCslE1f	521	537	ARE
EgCslE1h	545	561	ARE
EgCslE1i	1385	1401	ARE
EgCslE1k	575	591	ARE
EgCslG1	726	742	ARE
EgCslG1	1997	2013	ARE
EgCslG12	790	806	ARE
EgCslG2	174	190	ARE
EgCslG2	211	227	ARE
EgCslG3	1156	1172	ARE
EgCslG4	207	223	ARE
EgCslG4	640	656	ARE
EgCslG4	1298	1314	ARE
EgCslG4	1306	1322	ARE
EgCslG5	806	822	ARE
EgCslG5	1193	1209	ARE
EgCslG5	1459	1475	ARE
EgCslG7	679	695	ARE
EgCslG7	1343	1359	ARE
EgCslG9	614	630	ARE
EgCesA10	1213	1229	Box 4
EgCesA10	1458	1474	Box 4
EgCesA10	1488	1504	Box 4
EgCesA10	1567	1583	Box 4
EgCesA10	1617	1633	Box 4
EgCesA1a	720	736	Box 4
EgCesA1a	748	764	Box 4
EgCesA1a	1442	1458	Box 4
EgCesA1b	1335	1351	Box 4
EgCesA1c	429	445	Box 4
EgCesA1c	1841	1857	Box 4
EgCesA3b	256	272	Box 4
EgCesA4	1175	1191	Box 4
EgCesA4	1478	1494	Box 4
EgCesA6b	936	952	Box 4
EgCesA6b	1704	1720	Box 4
EgCesA6c	443	459	Box 4
EgCesA6f	663	679	Box 4
EgCesA6g	1810	1826	Box 4
EgCesA6h	1380	1396	Box 4
EgCesA6h	2006	2022	Box 4
EgCesA6i	251	267	Box 4
EgCesA6i	383	399	Box 4
EgCesA6i	412	428	Box 4
EgCesA6i	589	605	Box 4
EgCesA6i	1297	1313	Box 4
EgCesA7	994	1010	Box 4
EgCesA7	1278	1294	Box 4
EgCesA8	750	766	Box 4
EgCslA2	55	71	Box 4
EgCslA2	586	602	Box 4
EgCslA2	891	907	Box 4
EgCslA2	1371	1387	Box 4
EgCslA2	1378	1394	Box 4
EgCslA9b	540	556	Box 4
EgCslA9b	704	720	Box 4
EgCslB1	280	296	Box 4
EgCslB2	147	163	Box 4
EgCslB3	705	721	Box 4
EgCslB4	1770	1786	Box 4
EgCslC4c	120	136	Box 4
EgCslC6	577	593	Box 4
EgCslC6	1114	1130	Box 4
EgCslD2	342	358	Box 4
EgCslD4	716	732	Box 4
EgCslD4	926	942	Box 4
EgCslD6a	406	422	Box 4
EgCslD6a	410	426	Box 4
EgCslD6a	640	656	Box 4
EgCslD6b	361	377	Box 4
EgCslD6b	429	445	Box 4
EgCslE1a	930	946	Box 4
EgCslE1a	1322	1338	Box 4
EgCslE1b	1310	1326	Box 4
EgCslE1c	59	75	Box 4
EgCslE1c	167	183	Box 4
EgCslE1c	1268	1284	Box 4
EgCslE1c	1874	1890	Box 4
EgCslE1d	1308	1324	Box 4
EgCslE1d	1627	1643	Box 4
EgCslE1f	42	58	Box 4
EgCslE1f	88	104	Box 4
EgCslE1g	505	521	Box 4
EgCslE1g	1871	1887	Box 4
EgCslE1h	1871	1887	Box 4
EgCslE1i	265	281	Box 4
EgCslE1i	884	900	Box 4
EgCslE1i	1850	1866	Box 4
EgCslE1k	1418	1434	Box 4
EgCslE1k	1872	1888	Box 4
EgCslG1	455	471	Box 4
EgCslG10	1107	1123	Box 4
EgCslG11	2003	2019	Box 4
EgCslG12	139	155	Box 4
EgCslG2	431	447	Box 4
EgCslG2	831	847	Box 4
EgCslG4	246	262	Box 4
EgCslG4	427	443	Box 4
EgCslG5	1227	1243	Box 4
EgCslG7	143	159	Box 4
EgCslG7	160	176	Box 4
EgCslG7	1353	1369	Box 4
EgCslG7	1803	1819	Box 4
EgCslG8	561	577	Box 4
EgCslG8	615	631	Box 4
EgCslG8	1019	1035	Box 4
EgCesA1b	903	919	CAT-box
EgCesA1c	1029	1045	CAT-box
EgCesA3c	1392	1408	CAT-box
EgCesA6a	1752	1768	CAT-box
EgCesA6b	1917	1933	CAT-box
EgCesA6c	1752	1768	CAT-box
EgCesA6g	1238	1254	CAT-box
EgCesA6g	1798	1814	CAT-box
EgCesA6g	1913	1929	CAT-box
EgCesA6h	1434	1450	CAT-box
EgCesA6h	1994	2010	CAT-box
EgCesA7	807	823	CAT-box
EgCesA8	173	189	CAT-box
EgCesA8	281	297	CAT-box
EgCslA2	104	120	CAT-box
EgCslA9a	1694	1710	CAT-box
EgCslA9b	1224	1240	CAT-box
EgCslB1	1481	1497	CAT-box
EgCslB2	1936	1952	CAT-box
EgCslC4c	1545	1561	CAT-box
EgCslC6	1823	1839	CAT-box
EgCslD1	1825	1841	CAT-box
EgCslD4	885	901	CAT-box
EgCslD6a	353	369	CAT-box
EgCslE1c	1244	1260	CAT-box
EgCslE1i	803	819	CAT-box
EgCslG1	47	63	CAT-box
EgCslG1	1521	1537	CAT-box
EgCslG10	1526	1542	CAT-box
EgCslG12	1139	1155	CAT-box
EgCslG12	1164	1180	CAT-box
EgCslG2	1388	1404	CAT-box
EgCslG3	127	143	CAT-box
EgCslG3	1639	1655	CAT-box
EgCslG5	1983	1999	CAT-box
EgCslG6	636	652	CAT-box
EgCslG6	1983	1999	CAT-box
EgCslG8	792	808	CAT-box
EgCslG9	278	294	CAT-box
EgCslG9	1038	1054	CAT-box
EgCesA1c	212	228	CCAAT-box
EgCesA3a	151	167	CCAAT-box
EgCesA3a	284	300	CCAAT-box
EgCesA3c	466	482	CCAAT-box
EgCesA6d	240	256	CCAAT-box
EgCesA6h	1046	1062	CCAAT-box
EgCslA9a	210	226	CCAAT-box
EgCslA9a	1983	1999	CCAAT-box
EgCslB1	450	466	CCAAT-box
EgCslB2	935	951	CCAAT-box
EgCslB2	1391	1407	CCAAT-box
EgCslC12a	1051	1067	CCAAT-box
EgCslD2	51	67	CCAAT-box
EgCslD2	820	836	CCAAT-box
EgCslD4	1550	1566	CCAAT-box
EgCslD6a	515	531	CCAAT-box
EgCslE1b	979	995	CCAAT-box
EgCslE1c	1672	1688	CCAAT-box
EgCslE1g	1459	1475	CCAAT-box
EgCslG12	1234	1250	CCAAT-box
EgCslG5	1424	1440	CCAAT-box
EgCslG6	101	117	CCAAT-box
EgCslG6	115	131	CCAAT-box
EgCslG6	274	290	CCAAT-box
EgCslG6	1400	1416	CCAAT-box
EgCslG9	211	227	CCAAT-box
EgCesA10	84	99	CGTCA-motif
EgCesA10	1718	1733	CGTCA-motif
EgCesA10	1807	1822	CGTCA-motif
EgCesA1a	284	299	CGTCA-motif
EgCesA1a	557	572	CGTCA-motif
EgCesA1a	1757	1772	CGTCA-motif
EgCesA1b	802	817	CGTCA-motif
EgCesA1c	822	837	CGTCA-motif
EgCesA1c	1157	1172	CGTCA-motif
EgCesA1d	618	633	CGTCA-motif
EgCesA1d	1370	1385	CGTCA-motif
EgCesA1d	1405	1420	CGTCA-motif
EgCesA1d	1529	1544	CGTCA-motif
EgCesA1d	1625	1640	CGTCA-motif
EgCesA1e	1371	1386	CGTCA-motif
EgCesA1e	1406	1421	CGTCA-motif
EgCesA1e	1530	1545	CGTCA-motif
EgCesA1e	1613	1628	CGTCA-motif
EgCesA3a	538	553	CGTCA-motif
EgCesA3b	868	883	CGTCA-motif
EgCesA3b	948	963	CGTCA-motif
EgCesA3b	1663	1678	CGTCA-motif
EgCesA3c	477	492	CGTCA-motif
EgCesA3c	1316	1331	CGTCA-motif
EgCesA3c	1413	1428	CGTCA-motif
EgCesA3c	1960	1975	CGTCA-motif
EgCesA3c	1990	2005	CGTCA-motif
EgCesA4	510	525	CGTCA-motif
EgCesA4	788	803	CGTCA-motif
EgCesA4	1889	1904	CGTCA-motif
EgCesA6a	403	418	CGTCA-motif
EgCesA6a	409	424	CGTCA-motif
EgCesA6a	505	520	CGTCA-motif
EgCesA6b	1177	1192	CGTCA-motif
EgCesA6c	123	138	CGTCA-motif
EgCesA6d	276	291	CGTCA-motif
EgCesA6d	1374	1389	CGTCA-motif
EgCesA6d	1464	1479	CGTCA-motif
EgCesA6d	1987	2002	CGTCA-motif
EgCesA6f	1423	1438	CGTCA-motif
EgCesA6i	1021	1036	CGTCA-motif
EgCesA7	764	779	CGTCA-motif
EgCesA7	1726	1741	CGTCA-motif
EgCesA8	229	244	CGTCA-motif
EgCslA2	864	879	CGTCA-motif
EgCslA9a	638	653	CGTCA-motif
EgCslA9b	592	607	CGTCA-motif
EgCslA9b	1192	1207	CGTCA-motif
EgCslA9b	1428	1443	CGTCA-motif
EgCslB1	1120	1135	CGTCA-motif
EgCslB1	1536	1551	CGTCA-motif
EgCslB2	1361	1376	CGTCA-motif
EgCslB2	1449	1464	CGTCA-motif
EgCslB2	1901	1916	CGTCA-motif
EgCslB3	524	539	CGTCA-motif
EgCslB3	1430	1445	CGTCA-motif
EgCslB4	1064	1079	CGTCA-motif
EgCslB4	1450	1465	CGTCA-motif
EgCslB4	1688	1703	CGTCA-motif
EgCslC12a	210	225	CGTCA-motif
EgCslC12a	472	487	CGTCA-motif
EgCslC12a	522	537	CGTCA-motif
EgCslC12a	666	681	CGTCA-motif
EgCslC12a	695	710	CGTCA-motif
EgCslC12a	1298	1313	CGTCA-motif
EgCslC12a	1998	2013	CGTCA-motif
EgCslC4c	455	470	CGTCA-motif
EgCslC4c	791	806	CGTCA-motif
EgCslC4c	794	809	CGTCA-motif
EgCslC4c	1568	1583	CGTCA-motif
EgCslC6	47	62	CGTCA-motif
EgCslC6	245	260	CGTCA-motif
EgCslC6	338	353	CGTCA-motif
EgCslC6	1286	1301	CGTCA-motif
EgCslC6	1474	1489	CGTCA-motif
EgCslC6	1832	1847	CGTCA-motif
EgCslC6	1835	1850	CGTCA-motif
EgCslC6	1856	1871	CGTCA-motif
EgCslC6	1945	1960	CGTCA-motif
EgCslD2	1349	1364	CGTCA-motif
EgCslD2	1958	1973	CGTCA-motif
EgCslD6a	507	522	CGTCA-motif
EgCslD6a	1078	1093	CGTCA-motif
EgCslD6a	1707	1722	CGTCA-motif
EgCslD6b	1955	1970	CGTCA-motif
EgCslD6b	2012	2027	CGTCA-motif
EgCslE1a	128	143	CGTCA-motif
EgCslE1a	1150	1165	CGTCA-motif
EgCslE1b	113	128	CGTCA-motif
EgCslE1b	228	243	CGTCA-motif
EgCslE1b	869	884	CGTCA-motif
EgCslE1c	1593	1608	CGTCA-motif
EgCslE1c	1681	1696	CGTCA-motif
EgCslE1e	1557	1572	CGTCA-motif
EgCslE1g	1236	1251	CGTCA-motif
EgCslE1h	1548	1563	CGTCA-motif
EgCslE1i	618	633	CGTCA-motif
EgCslE1k	943	958	CGTCA-motif
EgCslE1k	1538	1553	CGTCA-motif
EgCslE1k	1549	1564	CGTCA-motif
EgCslG1	1363	1378	CGTCA-motif
EgCslG10	1329	1344	CGTCA-motif
EgCslG10	1349	1364	CGTCA-motif
EgCslG12	1190	1205	CGTCA-motif
EgCslG12	1205	1220	CGTCA-motif
EgCslG2	1437	1452	CGTCA-motif
EgCslG2	1519	1534	CGTCA-motif
EgCslG3	36	51	CGTCA-motif
EgCslG3	657	672	CGTCA-motif
EgCslG3	1343	1358	CGTCA-motif
EgCslG4	1175	1190	CGTCA-motif
EgCslG4	2000	2015	CGTCA-motif
EgCslG5	902	917	CGTCA-motif
EgCslG5	941	956	CGTCA-motif
EgCslG5	1075	1090	CGTCA-motif
EgCslG5	1416	1431	CGTCA-motif
EgCslG5	1839	1854	CGTCA-motif
EgCslG6	188	203	CGTCA-motif
EgCslG6	191	206	CGTCA-motif
EgCslG6	199	214	CGTCA-motif
EgCslG6	202	217	CGTCA-motif
EgCslG6	234	249	CGTCA-motif
EgCslG6	237	252	CGTCA-motif
EgCslG6	379	394	CGTCA-motif
EgCslG6	1392	1407	CGTCA-motif
EgCslG6	1826	1841	CGTCA-motif
EgCslG8	246	261	CGTCA-motif
EgCslG8	1643	1658	CGTCA-motif
EgCslG9	863	878	CGTCA-motif
EgCslG9	1015	1030	CGTCA-motif
EgCslG9	1488	1503	CGTCA-motif
EgCesA1b	269	286	GARE-motif
EgCesA3b	1460	1477	GARE-motif
EgCesA3c	911	928	GARE-motif
EgCesA6b	1940	1957	GARE-motif
EgCesA6d	90	107	GARE-motif
EgCesA6e	1208	1225	GARE-motif
EgCesA6f	1504	1521	GARE-motif
EgCesA8	1684	1701	GARE-motif
EgCslC12a	1343	1360	GARE-motif
EgCslC4c	995	1012	GARE-motif
EgCslD2	1157	1174	GARE-motif
EgCslG1	779	796	GARE-motif
EgCslG4	650	667	GARE-motif
EgCesA1a	699	716	GATA-motif
EgCesA3a	1300	1317	GATA-motif
EgCesA3a	1800	1817	GATA-motif
EgCesA4	179	196	GATA-motif
EgCesA6g	580	597	GATA-motif
EgCesA6g	801	820	GATA-motif
EgCesA6h	997	1016	GATA-motif
EgCslA2	32	51	GATA-motif
EgCslA2	33	53	GATA-motif
EgCslB2	1798	1817	GATA-motif
EgCslD4	1965	1984	GATA-motif
EgCslE1a	318	338	GATA-motif
EgCslE1e	1217	1234	GATA-motif
EgCslE1i	1139	1156	GATA-motif
EgCslG1	1190	1207	GATA-motif
EgCslG10	1785	1804	GATA-motif
EgCslG2	599	616	GATA-motif
EgCslG2	645	662	GATA-motif
EgCslG2	747	764	GATA-motif
EgCslG3	98	115	GATA-motif
EgCslG3	1569	1586	GATA-motif
EgCslG4	1186	1205	GATA-motif
EgCesA1a	1470	1486	G-box
EgCesA1a	285	301	G-box
EgCesA1a	1470	1486	G-box
EgCesA1b	354	370	G-box
EgCesA1b	769	785	G-box
EgCesA1b	757	773	G-box
EgCesA1c	1308	1324	G-box
EgCesA1c	1356	1372	G-box
EgCesA1c	1158	1174	G-box
EgCesA1d	135	151	G-box
EgCesA1d	369	385	G-box
EgCesA1d	725	741	G-box
EgCesA1d	130	152	G-box
EgCesA1d	133	152	G-box
EgCesA1d	724	742	G-box
EgCesA1d	725	741	G-box
EgCesA1d	1312	1328	G-box
EgCesA1d	1530	1546	G-box
EgCesA1e	1315	1331	G-box
EgCesA1e	1531	1547	G-box
EgCesA3a	457	473	G-box
EgCesA3a	1280	1296	G-box
EgCesA3c	1078	1094	G-box
EgCesA3c	1914	1930	G-box
EgCesA3c	1752	1768	G-box
EgCesA3c	1914	1930	G-box
EgCesA4	322	338	G-box
EgCesA4	322	338	G-box
EgCesA4	532	548	G-box
EgCesA4	1631	1651	G-box
EgCesA6a	217	233	G-box
EgCesA6a	1299	1317	G-box
EgCesA6a	1300	1316	G-box
EgCesA6b	269	285	G-box
EgCesA6b	873	889	G-box
EgCesA6b	1178	1194	G-box
EgCesA6c	1300	1318	G-box
EgCesA6c	1301	1317	G-box
EgCesA6d	1592	1608	G-box
EgCesA6d	102	118	G-box
EgCesA6d	148	164	G-box
EgCesA6d	513	529	G-box
EgCesA6d	633	649	G-box
EgCesA6d	1591	1609	G-box
EgCesA6d	1592	1608	G-box
EgCesA6e	133	149	G-box
EgCesA6e	1252	1268	G-box
EgCesA6e	949	965	G-box
EgCesA6e	1252	1268	G-box
EgCesA6f	340	356	G-box
EgCesA6f	1549	1565	G-box
EgCesA6f	308	324	G-box
EgCesA6f	1549	1565	G-box
EgCesA6g	434	450	G-box
EgCesA6i	1420	1436	G-box
EgCesA7	197	213	G-box
EgCesA7	236	255	G-box
EgCesA7	237	253	G-box
EgCesA7	1208	1226	G-box
EgCesA7	1209	1225	G-box
EgCesA7	1410	1426	G-box
EgCesA7	1495	1511	G-box
EgCesA8	230	246	G-box
EgCslA2	1156	1172	G-box
EgCslA9a	1384	1400	G-box
EgCslA9a	1578	1594	G-box
EgCslA9a	395	411	G-box
EgCslA9b	372	388	G-box
EgCslA9b	443	459	G-box
EgCslB1	478	494	G-box
EgCslB1	1515	1531	G-box
EgCslB1	1580	1596	G-box
EgCslB1	1898	1914	G-box
EgCslB1	1506	1522	G-box
EgCslB1	1553	1572	G-box
EgCslB1	1991	2007	G-box
EgCslB2	479	495	G-box
EgCslB2	637	653	G-box
EgCslB2	1281	1297	G-box
EgCslB2	1529	1545	G-box
EgCslB2	479	495	G-box
EgCslB2	1281	1297	G-box
EgCslB3	221	237	G-box
EgCslB3	658	674	G-box
EgCslB3	1407	1425	G-box
EgCslB3	658	674	G-box
EgCslB3	829	845	G-box
EgCslB3	940	960	G-box
EgCslB3	1409	1425	G-box
EgCslB4	1432	1448	G-box
EgCslC12a	1308	1324	G-box
EgCslC12a	491	511	G-box
EgCslC12a	494	510	G-box
EgCslC12a	1318	1337	G-box
EgCslC4b	1244	1260	G-box
EgCslC4b	1302	1318	G-box
EgCslC6	53	69	G-box
EgCslC6	1320	1336	G-box
EgCslC6	53	69	G-box
EgCslC6	1522	1538	G-box
EgCslD1	316	332	G-box
EgCslD2	137	156	G-box
EgCslD2	140	156	G-box
EgCslD2	460	476	G-box
EgCslD2	827	843	G-box
EgCslD2	1214	1230	G-box
EgCslD2	1245	1261	G-box
EgCslD4	1723	1739	G-box
EgCslD4	413	432	G-box
EgCslD4	416	432	G-box
EgCslD4	1490	1506	G-box
EgCslD4	1689	1705	G-box
EgCslD6a	1279	1295	G-box
EgCslD6a	1542	1558	G-box
EgCslD6a	1695	1711	G-box
EgCslE1a	1629	1645	G-box
EgCslE1a	129	145	G-box
EgCslE1a	1151	1167	G-box
EgCslE1b	549	565	G-box
EgCslE1b	695	711	G-box
EgCslE1b	726	742	G-box
EgCslE1b	753	772	G-box
EgCslE1b	755	771	G-box
EgCslE1b	549	565	G-box
EgCslE1b	755	771	G-box
EgCslE1c	1179	1199	G-box
EgCslE1c	521	537	G-box
EgCslE1e	1555	1571	G-box
EgCslE1e	303	319	G-box
EgCslE1f	156	176	G-box
EgCslE1f	156	175	G-box
EgCslE1g	1703	1719	G-box
EgCslE1h	285	301	G-box
EgCslE1h	722	741	G-box
EgCslE1h	724	740	G-box
EgCslE1h	763	779	G-box
EgCslE1h	785	801	G-box
EgCslE1h	841	857	G-box
EgCslE1h	879	895	G-box
EgCslE1h	932	951	G-box
EgCslE1h	934	950	G-box
EgCslE1h	962	978	G-box
EgCslE1h	1018	1034	G-box
EgCslE1h	1347	1363	G-box
EgCslE1h	724	740	G-box
EgCslE1h	763	779	G-box
EgCslE1h	785	801	G-box
EgCslE1h	841	857	G-box
EgCslE1h	879	895	G-box
EgCslE1h	934	950	G-box
EgCslE1h	962	978	G-box
EgCslE1h	1018	1034	G-box
EgCslE1h	1347	1363	G-box
EgCslE1i	628	644	G-box
EgCslE1i	1378	1394	G-box
EgCslE1i	868	887	G-box
EgCslE1k	315	331	G-box
EgCslE1k	752	771	G-box
EgCslE1k	754	770	G-box
EgCslE1k	793	809	G-box
EgCslE1k	815	831	G-box
EgCslE1k	871	887	G-box
EgCslE1k	909	925	G-box
EgCslE1k	992	1008	G-box
EgCslE1k	1048	1064	G-box
EgCslE1k	1348	1364	G-box
EgCslE1k	754	770	G-box
EgCslE1k	793	809	G-box
EgCslE1k	815	831	G-box
EgCslE1k	871	887	G-box
EgCslE1k	909	925	G-box
EgCslE1k	992	1008	G-box
EgCslE1k	1048	1064	G-box
EgCslE1k	1348	1364	G-box
EgCslG1	796	812	G-box
EgCslG1	366	382	G-box
EgCslG1	870	886	G-box
EgCslG1	1728	1744	G-box
EgCslG10	1330	1346	G-box
EgCslG10	1350	1366	G-box
EgCslG10	198	214	G-box
EgCslG10	910	926	G-box
EgCslG10	1628	1644	G-box
EgCslG10	1648	1664	G-box
EgCslG12	1685	1701	G-box
EgCslG3	23	39	G-box
EgCslG3	326	342	G-box
EgCslG3	571	590	G-box
EgCslG3	1344	1360	G-box
EgCslG3	326	342	G-box
EgCslG3	1294	1310	G-box
EgCslG4	1770	1786	G-box
EgCslG4	1727	1743	G-box
EgCslG5	1201	1217	G-box
EgCslG5	386	402	G-box
EgCslG6	939	955	G-box
EgCslG7	1845	1861	G-box
EgCslG7	1842	1863	G-box
EgCslG7	1845	1861	G-box
EgCslG8	244	260	G-box
EgCslG9	1502	1518	G-box
EgCesA10	1975	1991	GC-motif
EgCesA1a	176	192	GC-motif
EgCesA1c	825	841	GC-motif
EgCesA1d	568	584	GC-motif
EgCesA1d	1546	1562	GC-motif
EgCesA1e	555	571	GC-motif
EgCesA3b	1605	1621	GC-motif
EgCesA3c	1500	1516	GC-motif
EgCesA4	243	259	GC-motif
EgCesA4	1933	1949	GC-motif
EgCesA6a	454	470	GC-motif
EgCesA6c	174	190	GC-motif
EgCesA6e	1427	1443	GC-motif
EgCesA6f	1734	1750	GC-motif
EgCesA6i	730	746	GC-motif
EgCesA6i	850	866	GC-motif
EgCesA6i	1784	1800	GC-motif
EgCesA6i	1805	1821	GC-motif
EgCslA2	839	855	GC-motif
EgCslA2	940	956	GC-motif
EgCslA9a	224	240	GC-motif
EgCslB1	447	463	GC-motif
EgCslC12a	1652	1668	GC-motif
EgCslC6	1530	1546	GC-motif
EgCslC6	1998	2014	GC-motif
EgCslD4	1526	1542	GC-motif
EgCslD6b	250	266	GC-motif
EgCslG6	743	759	GC-motif
EgCesA1d	257	274	GCN4_motif
EgCesA3b	824	841	GCN4_motif
EgCesA6h	864	881	GCN4_motif
EgCesA7	914	931	GCN4_motif
EgCesA8	31	48	GCN4_motif
EgCslB2	1883	1900	GCN4_motif
EgCslD4	1585	1602	GCN4_motif
EgCslD6a	280	297	GCN4_motif
EgCslE1c	79	96	GCN4_motif
EgCslE1c	1913	1930	GCN4_motif
EgCslE1d	1347	1364	GCN4_motif
EgCslE1g	374	391	GCN4_motif
EgCslE1i	1532	1549	GCN4_motif
EgCslG3	490	507	GCN4_motif
EgCslG3	1308	1325	GCN4_motif
EgCslG4	572	589	GCN4_motif
EgCesA1a	603	620	GT1-motif
EgCesA1c	58	77	GT1-motif
EgCesA1c	1906	1922	GT1-motif
EgCesA6b	41	57	GT1-motif
EgCesA6b	81	97	GT1-motif
EgCesA6b	1250	1266	GT1-motif
EgCesA6e	871	888	GT1-motif
EgCesA6e	872	888	GT1-motif
EgCesA6f	1126	1143	GT1-motif
EgCesA6f	1127	1143	GT1-motif
EgCesA6i	272	289	GT1-motif
EgCesA6i	403	419	GT1-motif
EgCesA7	79	95	GT1-motif
EgCesA8	620	636	GT1-motif
EgCesA8	1166	1182	GT1-motif
EgCesA8	1168	1184	GT1-motif
EgCslA9b	613	630	GT1-motif
EgCslA9b	614	630	GT1-motif
EgCslA9b	622	638	GT1-motif
EgCslA9b	1382	1398	GT1-motif
EgCslB2	1348	1364	GT1-motif
EgCslB2	1648	1667	GT1-motif
EgCslB3	107	123	GT1-motif
EgCslB3	1666	1685	GT1-motif
EgCslB4	849	868	GT1-motif
EgCslC12a	689	705	GT1-motif
EgCslC12a	1146	1162	GT1-motif
EgCslC4c	1386	1402	GT1-motif
EgCslC4c	1673	1689	GT1-motif
EgCslD1	237	254	GT1-motif
EgCslD1	1062	1079	GT1-motif
EgCslD4	284	301	GT1-motif
EgCslD4	709	726	GT1-motif
EgCslD6b	1639	1655	GT1-motif
EgCslD6b	1641	1657	GT1-motif
EgCslE1a	167	183	GT1-motif
EgCslE1c	85	102	GT1-motif
EgCslE1c	86	102	GT1-motif
EgCslE1c	188	204	GT1-motif
EgCslE1c	1733	1749	GT1-motif
EgCslE1e	542	558	GT1-motif
EgCslE1e	1456	1472	GT1-motif
EgCslE1e	2005	2024	GT1-motif
EgCslE1g	40	57	GT1-motif
EgCslE1g	41	57	GT1-motif
EgCslE1i	1596	1612	GT1-motif
EgCslG1	898	914	GT1-motif
EgCslG1	1015	1031	GT1-motif
EgCslG10	1004	1021	GT1-motif
EgCslG10	1005	1021	GT1-motif
EgCslG10	1787	1803	GT1-motif
EgCslG12	132	148	GT1-motif
EgCslG12	204	220	GT1-motif
EgCslG2	888	905	GT1-motif
EgCslG2	889	905	GT1-motif
EgCslG3	986	1002	GT1-motif
EgCslG5	1947	1964	GT1-motif
EgCslG5	1948	1964	GT1-motif
EgCslG8	268	285	GT1-motif
EgCslG8	889	906	GT1-motif
EgCslG8	890	906	GT1-motif
EgCesA10	447	467	I-box
EgCesA1b	1232	1252	I-box
EgCesA6b	1561	1579	I-box
EgCslA9a	677	696	I-box
EgCslB2	922	941	I-box
EgCslC12a	274	294	I-box
EgCslC6	529	549	I-box
EgCslD1	1182	1202	I-box
EgCslD6b	839	857	I-box
EgCslE1a	95	113	I-box
EgCslE1a	1022	1042	I-box
EgCslE1a	1023	1042	I-box
EgCslE1h	1560	1578	I-box
EgCslE1k	1561	1579	I-box
EgCslG2	1296	1315	I-box
EgCslG6	1004	1022	I-box
EgCslG7	1905	1925	I-box
EgCesA1a	811	827	LTR
EgCesA1d	427	443	LTR
EgCesA1d	472	488	LTR
EgCesA3c	1530	1546	LTR
EgCesA6a	61	77	LTR
EgCesA6b	1036	1052	LTR
EgCesA6d	429	445	LTR
EgCesA6e	902	918	LTR
EgCesA6f	1381	1397	LTR
EgCesA6i	470	486	LTR
EgCesA6i	727	743	LTR
EgCesA7	19	35	LTR
EgCesA7	40	56	LTR
EgCesA7	399	415	LTR
EgCesA7	630	646	LTR
EgCesA8	125	141	LTR
EgCslA2	217	233	LTR
EgCslA2	597	613	LTR
EgCslA2	842	858	LTR
EgCslA2	1034	1050	LTR
EgCslA2	1080	1096	LTR
EgCslA2	1248	1264	LTR
EgCslA9a	690	706	LTR
EgCslB1	2010	2026	LTR
EgCslB2	1468	1484	LTR
EgCslB3	353	369	LTR
EgCslC12a	464	480	LTR
EgCslC12a	776	792	LTR
EgCslC6	1652	1668	LTR
EgCslD2	1709	1725	LTR
EgCslD4	765	781	LTR
EgCslD4	1286	1302	LTR
EgCslD4	1456	1472	LTR
EgCslD6a	612	628	LTR
EgCslD6b	259	275	LTR
EgCslD6b	1092	1108	LTR
EgCslD6b	1100	1116	LTR
EgCslE1a	695	711	LTR
EgCslE1a	1642	1658	LTR
EgCslE1b	1677	1693	LTR
EgCslE1e	1743	1759	LTR
EgCslE1g	1718	1734	LTR
EgCslE1h	1326	1342	LTR
EgCslE1h	1522	1538	LTR
EgCslE1h	1607	1623	LTR
EgCslE1k	1327	1343	LTR
EgCslE1k	1523	1539	LTR
EgCslG12	764	780	LTR
EgCslG2	1034	1050	LTR
EgCslG3	694	710	LTR
EgCslG4	664	680	LTR
EgCslG5	857	873	LTR
EgCslG8	667	683	LTR
EgCslG9	588	604	LTR
EgCesA1b	308	324	MBS
EgCesA1c	370	386	MBS
EgCesA1c	1010	1026	MBS
EgCesA1c	1387	1403	MBS
EgCesA1d	1733	1749	MBS
EgCesA6a	759	775	MBS
EgCesA6b	1128	1144	MBS
EgCesA6b	1655	1671	MBS
EgCesA6c	760	776	MBS
EgCesA6e	1308	1324	MBS
EgCesA6f	1605	1621	MBS
EgCesA6g	1295	1311	MBS
EgCesA6h	1491	1507	MBS
EgCslA2	995	1011	MBS
EgCslA9a	266	282	MBS
EgCslB4	1841	1857	MBS
EgCslC12a	1771	1787	MBS
EgCslC4c	88	104	MBS
EgCslC4c	1865	1881	MBS
EgCslC6	502	518	MBS
EgCslC6	1357	1373	MBS
EgCslD1	280	296	MBS
EgCslE1g	1651	1667	MBS
EgCslE1h	667	683	MBS
EgCslE1k	521	537	MBS
EgCslE1k	697	713	MBS
EgCslE1k	1240	1256	MBS
EgCslG12	1718	1734	MBS
EgCslG5	1556	1572	MBS
EgCslG6	223	239	MBS
EgCslG6	563	579	MBS
EgCslG6	1158	1174	MBS
EgCslG6	1544	1560	MBS
EgCslG7	542	558	MBS
EgCslG9	1083	1099	MBS
EgCslG9	1535	1551	MBS
EgCesA10	1494	1511	MRE
EgCesA1a	841	858	MRE
EgCesA1e	50	67	MRE
EgCesA6e	854	871	MRE
EgCesA6g	1853	1870	MRE
EgCslA9b	1384	1401	MRE
EgCslB4	1942	1959	MRE
EgCslC12b	212	229	MRE
EgCslD1	797	814	MRE
EgCslD1	1799	1816	MRE
EgCslD4	706	723	MRE
EgCslE1a	1350	1367	MRE
EgCslG7	1590	1607	MRE
EgCslG8	265	282	MRE
EgCslG8	892	909	MRE
EgCslG8	921	938	MRE
EgCesA1d	1945	1964	O2-site
EgCesA1e	1945	1964	O2-site
EgCesA6a	599	618	O2-site
EgCesA6c	311	330	O2-site
EgCesA6d	568	586	O2-site
EgCesA6g	1941	1960	O2-site
EgCslA9a	278	297	O2-site
EgCslA9b	1141	1159	O2-site
EgCslB2	685	704	O2-site
EgCslB2	950	970	O2-site
EgCslB2	1729	1748	O2-site
EgCslB3	627	646	O2-site
EgCslB3	876	895	O2-site
EgCslB3	1749	1768	O2-site
EgCslC12b	342	361	O2-site
EgCslD4	303	321.5	O2-site
EgCslD6b	897	915	O2-site
EgCslE1a	1148	1167	O2-site
EgCslE1b	594	613	O2-site
EgCslE1f	1197	1216	O2-site
EgCslG1	477	496	O2-site
EgCslG1	1632	1652	O2-site
EgCslG1	1950	1969	O2-site
EgCslG10	1347	1366	O2-site
EgCslG12	613	632	O2-site
EgCslG3	501	519	O2-site
EgCslG3	1926	1945	O2-site
EgCslG5	750	769	O2-site
EgCslG8	182	202	O2-site
EgCslG8	472	491	O2-site
EgCesA1c	974	991	P-box
EgCesA3b	903	920	P-box
EgCesA3b	1092	1109	P-box
EgCesA6a	590	607	P-box
EgCesA6a	697	714	P-box
EgCesA6b	921	938	P-box
EgCesA6b	1217	1234	P-box
EgCesA6c	302	319	P-box
EgCesA6c	698	715	P-box
EgCesA6d	1048	1065	P-box
EgCesA6f	1534	1551	P-box
EgCesA6g	1097	1114	P-box
EgCesA6h	1293	1310	P-box
EgCesA7	1055	1072	P-box
EgCesA7	1393	1410	P-box
EgCslA2	970	987	P-box
EgCslA2	1653	1670	P-box
EgCslB3	1939	1956	P-box
EgCslB4	1173	1190	P-box
EgCslC12a	1507	1524	P-box
EgCslC12a	1882	1899	P-box
EgCslC12b	1434	1451	P-box
EgCslC4c	153	170	P-box
EgCslC6	1350	1367	P-box
EgCslD4	808	825	P-box
EgCslD4	1770	1787	P-box
EgCslD6a	589	606	P-box
EgCslD6b	377	394	P-box
EgCslD6b	1170	1187	P-box
EgCslE1e	25	42	P-box
EgCslE1e	576	593	P-box
EgCslE1f	352	369	P-box
EgCslE1f	1848	1865	P-box
EgCslE1g	1173	1190	P-box
EgCslE1g	1784	1801	P-box
EgCslE1i	1096	1113	P-box
EgCslE1k	23	40	P-box
EgCslE1k	1198	1215	P-box
EgCslG10	1782	1799	P-box
EgCslG12	528	545	P-box
EgCslG2	1323	1340	P-box
EgCslG4	463	480	P-box
EgCslG5	1188	1205	P-box
EgCslG7	608	625	P-box
EgCslG8	1120	1137	P-box
EgCesA1a	1815	1831	Sp1
EgCesA4	240	256	Sp1
EgCesA4	246	262	Sp1
EgCesA4	436	452	Sp1
EgCesA4	1714	1730	Sp1
EgCesA6c	1011	1027	Sp1
EgCesA6d	192	208	Sp1
EgCesA6e	1161	1177	Sp1
EgCesA6e	1165	1181	Sp1
EgCesA6f	1455	1471	Sp1
EgCesA6i	771	787	Sp1
EgCesA6i	775	791	Sp1
EgCesA6i	1874	1890	Sp1
EgCesA7	1328	1344	Sp1
EgCesA8	1017	1033	Sp1
EgCesA8	1908	1924	Sp1
EgCslA2	1137	1153	Sp1
EgCslB1	1400	1416	Sp1
EgCslB2	1915	1931	Sp1
EgCslB4	1317	1333	Sp1
EgCslC12a	507	523	Sp1
EgCslC12a	1133	1149	Sp1
EgCslC6	404	420	Sp1
EgCslC6	1752	1768	Sp1
EgCslC6	2001	2017	Sp1
EgCslD6b	1212	1228	Sp1
EgCslG3	164	180	Sp1
EgCslG5	1571	1587	Sp1
EgCslG6	787	803	Sp1
EgCslG6	1559	1575	Sp1
EgCesA1a	595	614	TCA-element
EgCesA3a	1929	1948	TCA-element
EgCesA3c	295	314	TCA-element
EgCesA6b	1479	1498	TCA-element
EgCesA6d	1085	1104	TCA-element
EgCslB1	1616	1636	TCA-element
EgCslB1	1947	1966	TCA-element
EgCslB2	152	171	TCA-element
EgCslB4	1531	1550	TCA-element
EgCslC12a	1895	1914	TCA-element
EgCslC12b	1827	1846	TCA-element
EgCslC4c	1335	1354	TCA-element
EgCslD1	1311	1330	TCA-element
EgCslE1f	1469	1488	TCA-element
EgCslE1g	593	612	TCA-element
EgCslG1	197	216	TCA-element
EgCslG1	729	748	TCA-element
EgCslG1	1599	1618	TCA-element
EgCslG12	1580	1599	TCA-element
EgCslG12	1790	1809	TCA-element
EgCslG3	282	301	TCA-element
EgCslG3	377	396	TCA-element
EgCslG3	1112	1131	TCA-element
EgCslG4	799	818	TCA-element
EgCslG7	1621	1640	TCA-element
EgCslG8	1527	1546	TCA-element
EgCslG8	1994	2013	TCA-element
EgCslG9	1402	1421	TCA-element
EgCesA1b	1261	1278	TCCC-motif
EgCesA1d	582	599	TCCC-motif
EgCesA1d	659	676	TCCC-motif
EgCesA3b	185	202	TCCC-motif
EgCesA3b	1432	1449	TCCC-motif
EgCesA6b	814	831	TCCC-motif
EgCesA6b	903	920	TCCC-motif
EgCesA6b	1840	1857	TCCC-motif
EgCesA6e	195	212	TCCC-motif
EgCesA6e	1457	1474	TCCC-motif
EgCesA6f	375	392	TCCC-motif
EgCesA8	1728	1745	TCCC-motif
EgCslA9b	1478	1495	TCCC-motif
EgCslA9b	1956	1973	TCCC-motif
EgCslB1	171	188	TCCC-motif
EgCslB1	1433	1450	TCCC-motif
EgCslB4	701	718	TCCC-motif
EgCslB4	1350	1367	TCCC-motif
EgCslC12a	1561	1578	TCCC-motif
EgCslC12a	1726	1743	TCCC-motif
EgCslC12a	1738	1755	TCCC-motif
EgCslC12a	1815	1832	TCCC-motif
EgCslD1	1687	1704	TCCC-motif
EgCslD2	697	714	TCCC-motif
EgCslD2	1262	1279	TCCC-motif
EgCslD6b	1873	1890	TCCC-motif
EgCslE1g	436	453	TCCC-motif
EgCslE1h	1381	1398	TCCC-motif
EgCslE1i	313	330	TCCC-motif
EgCslE1k	1382	1399	TCCC-motif
EgCslG3	794	811	TCCC-motif
EgCslG4	1246	1263	TCCC-motif
EgCslG8	1289	1306	TCCC-motif
EgCesA10	1498	1517	TC-rich repeats
EgCesA10	1548	1567	TC-rich repeats
EgCesA1e	437	456	TC-rich repeats
EgCesA6a	1831	1850	TC-rich repeats
EgCesA6b	1543	1562	TC-rich repeats
EgCesA6c	1831	1850	TC-rich repeats
EgCesA6d	452	471	TC-rich repeats
EgCesA6g	1444	1463	TC-rich repeats
EgCesA6h	1640	1659	TC-rich repeats
EgCesA7	982	1001	TC-rich repeats
EgCslD1	93	112	TC-rich repeats
EgCslD1	187	206	TC-rich repeats
EgCslD2	346	365	TC-rich repeats
EgCslD2	1621	1640	TC-rich repeats
EgCslD2	1741	1760	TC-rich repeats
EgCslE1a	632	651	TC-rich repeats
EgCslE1e	1822	1841	TC-rich repeats
EgCslE1g	1656	1675	TC-rich repeats
EgCslE1h	886	905	TC-rich repeats
EgCslE1k	916	935	TC-rich repeats
EgCslG1	192	211	TC-rich repeats
EgCslG2	1118	1137	TC-rich repeats
EgCslG3	1858	1877	TC-rich repeats
EgCesA1c	660	676	TCT-motif
EgCesA1e	296	312	TCT-motif
EgCesA3c	753	769	TCT-motif
EgCesA6a	1242	1258	TCT-motif
EgCesA6a	1297	1313	TCT-motif
EgCesA6b	2003	2019	TCT-motif
EgCesA6c	1243	1259	TCT-motif
EgCesA6c	1298	1314	TCT-motif
EgCesA6e	1261	1277	TCT-motif
EgCesA6e	1297	1313	TCT-motif
EgCesA6f	1594	1610	TCT-motif
EgCesA7	1156	1172	TCT-motif
EgCesA8	851	867	TCT-motif
EgCslA9a	721	737	TCT-motif
EgCslA9a	1268	1284	TCT-motif
EgCslB3	1526	1542	TCT-motif
EgCslC4c	1695	1711	TCT-motif
EgCslC6	1682	1698	TCT-motif
EgCslD2	1745	1761	TCT-motif
EgCslD4	955	971	TCT-motif
EgCslD6a	1100	1116	TCT-motif
EgCslD6a	1364	1380	TCT-motif
EgCslD6a	1621	1637	TCT-motif
EgCslE1a	302	318	TCT-motif
EgCslE1g	926	942	TCT-motif
EgCslG1	192	208	TCT-motif
EgCslG10	251	267	TCT-motif
EgCslG2	1118	1134	TCT-motif
EgCslG3	1252	1268	TCT-motif
EgCslG3	1862	1878	TCT-motif
EgCslG6	729	745	TCT-motif
EgCslG7	20	36	TCT-motif
EgCslG7	1273	1289	TCT-motif
EgCslG9	422	438	TCT-motif
EgCesA10	84	99	TGACG-motif
EgCesA10	1718	1733	TGACG-motif
EgCesA10	1807	1822	TGACG-motif
EgCesA1a	284	299	TGACG-motif
EgCesA1a	557	572	TGACG-motif
EgCesA1a	1757	1772	TGACG-motif
EgCesA1b	802	817	TGACG-motif
EgCesA1c	822	837	TGACG-motif
EgCesA1c	1157	1172	TGACG-motif
EgCesA1d	618	633	TGACG-motif
EgCesA1d	1370	1385	TGACG-motif
EgCesA1d	1405	1420	TGACG-motif
EgCesA1d	1529	1544	TGACG-motif
EgCesA1d	1625	1640	TGACG-motif
EgCesA1e	1371	1386	TGACG-motif
EgCesA1e	1406	1421	TGACG-motif
EgCesA1e	1530	1545	TGACG-motif
EgCesA1e	1613	1628	TGACG-motif
EgCesA3a	538	553	TGACG-motif
EgCesA3b	868	883	TGACG-motif
EgCesA3b	948	963	TGACG-motif
EgCesA3b	1663	1678	TGACG-motif
EgCesA3c	477	492	TGACG-motif
EgCesA3c	1316	1331	TGACG-motif
EgCesA3c	1413	1428	TGACG-motif
EgCesA3c	1960	1975	TGACG-motif
EgCesA3c	1990	2005	TGACG-motif
EgCesA4	510	525	TGACG-motif
EgCesA4	788	803	TGACG-motif
EgCesA4	1889	1904	TGACG-motif
EgCesA6a	403	418	TGACG-motif
EgCesA6a	409	424	TGACG-motif
EgCesA6a	505	520	TGACG-motif
EgCesA6b	1177	1192	TGACG-motif
EgCesA6c	123	138	TGACG-motif
EgCesA6d	276	291	TGACG-motif
EgCesA6d	1374	1389	TGACG-motif
EgCesA6d	1464	1479	TGACG-motif
EgCesA6d	1987	2002	TGACG-motif
EgCesA6f	1423	1438	TGACG-motif
EgCesA6i	1021	1036	TGACG-motif
EgCesA7	764	779	TGACG-motif
EgCesA7	1726	1741	TGACG-motif
EgCesA8	229	244	TGACG-motif
EgCslA2	864	879	TGACG-motif
EgCslA9a	638	653	TGACG-motif
EgCslA9b	592	607	TGACG-motif
EgCslA9b	1192	1207	TGACG-motif
EgCslA9b	1428	1443	TGACG-motif
EgCslB1	1120	1135	TGACG-motif
EgCslB1	1536	1551	TGACG-motif
EgCslB2	1361	1376	TGACG-motif
EgCslB2	1449	1464	TGACG-motif
EgCslB2	1901	1916	TGACG-motif
EgCslB3	524	539	TGACG-motif
EgCslB3	1430	1445	TGACG-motif
EgCslB4	1064	1079	TGACG-motif
EgCslB4	1450	1465	TGACG-motif
EgCslB4	1688	1703	TGACG-motif
EgCslC12a	210	225	TGACG-motif
EgCslC12a	472	487	TGACG-motif
EgCslC12a	522	537	TGACG-motif
EgCslC12a	666	681	TGACG-motif
EgCslC12a	695	710	TGACG-motif
EgCslC12a	1298	1313	TGACG-motif
EgCslC12a	1998	2013	TGACG-motif
EgCslC4c	455	470	TGACG-motif
EgCslC4c	791	806	TGACG-motif
EgCslC4c	794	809	TGACG-motif
EgCslC4c	1568	1583	TGACG-motif
EgCslC6	47	62	TGACG-motif
EgCslC6	245	260	TGACG-motif
EgCslC6	338	353	TGACG-motif
EgCslC6	1286	1301	TGACG-motif
EgCslC6	1474	1489	TGACG-motif
EgCslC6	1832	1847	TGACG-motif
EgCslC6	1835	1850	TGACG-motif
EgCslC6	1856	1871	TGACG-motif
EgCslC6	1945	1960	TGACG-motif
EgCslD2	1349	1364	TGACG-motif
EgCslD2	1958	1973	TGACG-motif
EgCslD6a	507	522	TGACG-motif
EgCslD6a	1078	1093	TGACG-motif
EgCslD6a	1707	1722	TGACG-motif
EgCslD6b	1955	1970	TGACG-motif
EgCslD6b	2012	2027	TGACG-motif
EgCslE1a	128	143	TGACG-motif
EgCslE1a	1150	1165	TGACG-motif
EgCslE1b	113	128	TGACG-motif
EgCslE1b	228	243	TGACG-motif
EgCslE1b	869	884	TGACG-motif
EgCslE1c	1593	1608	TGACG-motif
EgCslE1c	1681	1696	TGACG-motif
EgCslE1e	1557	1572	TGACG-motif
EgCslE1g	1236	1251	TGACG-motif
EgCslE1h	1548	1563	TGACG-motif
EgCslE1i	618	633	TGACG-motif
EgCslE1k	943	958	TGACG-motif
EgCslE1k	1538	1553	TGACG-motif
EgCslE1k	1549	1564	TGACG-motif
EgCslG1	1363	1378	TGACG-motif
EgCslG10	1329	1344	TGACG-motif
EgCslG10	1349	1364	TGACG-motif
EgCslG12	1190	1205	TGACG-motif
EgCslG12	1205	1220	TGACG-motif
EgCslG2	1437	1452	TGACG-motif
EgCslG2	1519	1534	TGACG-motif
EgCslG3	36	51	TGACG-motif
EgCslG3	657	672	TGACG-motif
EgCslG3	1343	1358	TGACG-motif
EgCslG4	1175	1190	TGACG-motif
EgCslG4	2000	2015	TGACG-motif
EgCslG5	902	917	TGACG-motif
EgCslG5	941	956	TGACG-motif
EgCslG5	1075	1090	TGACG-motif
EgCslG5	1416	1431	TGACG-motif
EgCslG5	1839	1854	TGACG-motif
EgCslG6	188	203	TGACG-motif
EgCslG6	191	206	TGACG-motif
EgCslG6	199	214	TGACG-motif
EgCslG6	202	217	TGACG-motif
EgCslG6	234	249	TGACG-motif
EgCslG6	237	252	TGACG-motif
EgCslG6	379	394	TGACG-motif
EgCslG6	1392	1407	TGACG-motif
EgCslG6	1826	1841	TGACG-motif
EgCslG8	246	261	TGACG-motif
EgCslG8	1643	1658	TGACG-motif
EgCslG9	863	878	TGACG-motif
EgCslG9	1015	1030	TGACG-motif
EgCslG9	1488	1503	TGACG-motif
EgCesA1a	290	306	TGA-element
EgCesA1a	471	487	TGA-element
EgCesA1a	1801	1817	TGA-element
EgCesA1b	1006	1022	TGA-element
EgCesA3a	185	201	TGA-element
EgCesA3b	1541	1557	TGA-element
EgCesA3b	1802	1818	TGA-element
EgCesA3c	1297	1313	TGA-element
EgCesA6b	247	263	TGA-element
EgCesA6d	105	121	TGA-element
EgCesA6e	1285	1301	TGA-element
EgCesA6e	1714	1730	TGA-element
EgCesA6f	1582	1598	TGA-element
EgCesA7	852	868	TGA-element
EgCesA7	1737	1753	TGA-element
EgCslA9a	626	642	TGA-element
EgCslA9b	951	967	TGA-element
EgCslA9b	1719	1735	TGA-element
EgCslB1	505	521	TGA-element
EgCslB3	376	392	TGA-element
EgCslB3	1901	1917	TGA-element
EgCslB4	225	241	TGA-element
EgCslC6	1922	1938	TGA-element
EgCslD1	445	461	TGA-element
EgCslD2	1899	1915	TGA-element
EgCslD6a	795	811	TGA-element
EgCslD6a	806	822	TGA-element
EgCslD6a	920	936	TGA-element
EgCslD6a	1073	1089	TGA-element
EgCslD6a	1148	1164	TGA-element
EgCslD6a	1164	1180	TGA-element
EgCslD6a	1426	1442	TGA-element
EgCslD6a	1688	1704	TGA-element
EgCslE1a	873	889	TGA-element
EgCslG1	826	842	TGA-element
EgCslG1	1493	1509	TGA-element
EgCslG1	1706	1722	TGA-element
EgCslG12	1200	1216	TGA-element
EgCslG12	1263	1279	TGA-element
